# Supplementary material for: Population Genetic Differences Between Two Cucurbit Leaf Beetles With Contrasting Feeding Preferences
Source: Ecol Evol. 2026 Apr 20;16(4):e73543. doi: 10.1002/ece3.73543 (PMC13092918; doi:10.1002/ece3.73543)
Supplement: Supplementary file 1 — Table S1: Collection and host plant information for specimens of A. indica and A. lewisii . [file ECE3-16-e73543-s001.xlsx]

## Sheet: Table S1
Table S1 Collection and host plant information for specimens of A. indica and A. lewisii.
Species	Sample ID	Location	Collecting date	Longitude (E)	Latitude (N)	Host plant
A. indica	A_CS01	Changsha, Hunan	2019-09-15	113.04	28.22	pumpkin
	A_CS02	Changsha, Hunan	2019-09-15	113.04	28.22	pumpkin
	A_CS03	Changsha, Hunan	2019-09-15	113.04	28.22	pumpkin
	A_CS04	Changsha, Hunan	2019-09-15	113.04	28.22	cucumber
	A_CS05	Changsha, Hunan	2019-09-15	113.04	28.22	cucumber
	A_CS06	Changsha, Hunan	2019-09-15	113.04	28.22	cucumber
	A_CS07	Changsha, Hunan	2019-09-15	113.04	28.22	cucumber
	A_CS08	Changsha, Hunan	2019-09-15	113.04	28.22	cucumber
	A_HT01	Hantai, Shanxi	2023-08-10	107.04	33.12	pumpkin
	A_HT02	Hantai, Shanxi	2023-08-10	107.04	33.12	pumpkin
	A_HT03	Hantai, Shanxi	2023-08-10	107.04	33.12	bottle gourd
	A_HT04	Hantai, Shanxi	2023-08-10	107.04	33.12	bottle gourd
	A_HT05	Hantai, Shanxi	2023-08-10	107.04	33.12	loofah
	A_HX01	Huaxi, Guizhou	2023-08-06	106.66	26.52	white gourd
	A_HX02	Huaxi, Guizhou	2023-08-06	106.66	26.52	white gourd
	A_HX03	Huaxi, Guizhou	2023-08-06	106.66	26.52	white gourd
	A_HX04	Huaxi, Guizhou	2023-08-06	106.66	26.52	white gourd
	A_HX05	Huaxi, Guizhou	2023-08-06	106.66	26.52	cucumber
	A_HZ01	Hongze, Jiangsu	2023-08-24	118.86	33.19	pumpkin
	A_HZ02	Hongze, Jiangsu	2023-08-24	118.86	33.19	pumpkin
	A_HZ03	Hongze, Jiangsu	2023-08-24	118.86	33.19	pumpkin
	A_HZ04	Hongze, Jiangsu	2023-08-24	118.86	33.19	sweet gourd
	A_HZ05	Hongze, Jiangsu	2023-08-24	118.86	33.19	sweet gourd
	A_HZ06	Hongze, Jiangsu	2023-08-24	118.86	33.19	bottle gourd
	A_HZ07	Hongze, Jiangsu	2023-08-24	118.86	33.19	bottle gourd
	A_JA01	Jinan, Fujian	2019-09-02	119.28	26.18	pumpkin
	A_JA02	Jinan, Fujian	2019-09-02	119.28	26.18	pumpkin
	A_JA03	Jinan, Fujian	2019-09-02	119.28	26.18	pumpkin
	A_JA04	Jinan, Fujian	2019-09-02	119.28	26.18	pumpkin
	A_JA05	Jinan, Fujian	2019-09-02	119.28	26.18	pumpkin
	A_JA06	Jinan, Fujian	2019-09-02	119.28	26.18	pumpkin
	A_JA07	Jinan, Fujian	2019-09-02	119.28	26.18	cucumber
	A_JA08	Jinan, Fujian	2019-09-02	119.28	26.18	cucumber
	A_JJ01	Jiujiang, Jiangxi	2023-08-25	115.94	29.57	cucumber
	A_JJ02	Jiujiang, Jiangxi	2023-08-25	115.94	29.57	cucumber
	A_JJ03	Jiujiang, Jiangxi	2023-08-25	115.94	29.57	cucumber
	A_JJ04	Jiujiang, Jiangxi	2023-08-25	115.94	29.57	cucumber
	A_JJ05	Jiujiang, Jiangxi	2023-08-25	115.94	29.57	cucumber
	A_JJ06	Jiujiang, Jiangxi	2023-08-25	115.94	29.57	cucumber
	A_JJ07	Jiujiang, Jiangxi	2023-08-25	115.94	29.57	cucumber
	A_JJ08	Jiujiang, Jiangxi	2023-08-25	115.94	29.57	cucumber
	A_LC01	Longchuan, Guangxi	2023-07-31	106.96	22.47	cucumber
	A_LC02	Longchuan, Guangxi	2023-07-31	106.96	22.47	cucumber
	A_LC03	Longchuan, Guangxi	2023-07-31	106.96	22.47	cucumber
	A_LC04	Longchuan, Guangxi	2023-07-31	106.96	22.47	pumpkin
	A_LC05	Longchuan, Guangxi	2023-07-31	106.96	22.47	pumpkin
	A_LS01	Lingshui, Hainan	2023-07-28	109.94	18.66	bottle gourd
	A_LS02	Lingshui, Hainan	2023-07-28	109.94	18.66	bottle gourd
	A_LS03	Lingshui, Hainan	2023-07-28	109.94	18.66	bottle gourd
	A_LS04	Lingshui, Hainan	2023-07-28	109.94	18.66	bottle gourd
	A_LS05	Lingshui, Hainan	2023-07-28	109.94	18.66	bottle gourd
	A_LS06	Lingshui, Hainan	2023-07-28	109.94	18.66	bottle gourd
	A_LS07	Lingshui, Hainan	2023-07-28	109.94	18.66	bottle gourd
	A_LS08	Lingshui, Hainan	2023-07-28	109.94	18.66	cucumber
	A_LS09	Lingshui, Hainan	2023-07-28	109.94	18.66	cucumber
	A_MC01	Macheng, Hubei	2019-11-10	115.16	31.53	pumpkin
	A_MC02	Macheng, Hubei	2019-11-10	115.16	31.53	pumpkin
	A_MC03	Macheng, Hubei	2019-11-10	115.16	31.53	pumpkin
	A_MC04	Macheng, Hubei	2019-11-10	115.16	31.53	pumpkin
	A_MC05	Macheng, Hubei	2019-11-10	115.16	31.53	pumpkin
	A_MC06	Macheng, Hubei	2019-11-10	115.16	31.53	pumpkin
	A_MC07	Macheng, Hubei	2019-11-10	115.16	31.53	loofah
	A_ML01	Mengla, Yunnan	2023-08-02	101.26	21.93	cucumber
	A_ML02	Mengla, Yunnan	2023-08-02	101.26	21.93	cucumber
	A_ML03	Mengla, Yunnan	2023-08-02	101.26	21.93	bottle gourd
	A_ML04	Mengla, Yunnan	2023-08-02	101.26	21.93	pumpkin
	A_ML05	Mengla, Yunnan	2023-08-02	101.26	21.93	pumpkin
	A_ML06	Mengla, Yunnan	2023-08-02	101.26	21.93	loofah
	A_ML07	Mengla, Yunnan	2023-08-02	101.26	21.93	loofah
	A_SX01	Shixing, Guangdong	2020-08-23	114.14	24.69	sweet gourd
	A_SX02	Shixing, Guangdong	2020-08-23	114.14	24.69	sweet gourd
	A_SX03	Shixing, Guangdong	2020-08-23	114.14	24.69	sweet gourd
	A_SX04	Shixing, Guangdong	2020-08-23	114.14	24.69	sweet gourd
	A_SX05	Shixing, Guangdong	2020-08-23	114.14	24.69	cucumber
	A_SX06	Shixing, Guangdong	2020-08-23	114.14	24.69	cucumber
	A_SX07	Shixing, Guangdong	2020-08-23	114.14	24.69	bottle gourd
	A_SX08	Shixing, Guangdong	2020-08-23	114.14	24.69	pumpkin
	A_WY01	Wuyi, Zhejiang	2019-11-01	119.86	28.85	pumpkin
	A_WY02	Wuyi, Zhejiang	2019-11-01	119.86	28.85	pumpkin
	A_WY03	Wuyi, Zhejiang	2019-11-01	119.86	28.85	pumpkin
	A_WY04	Wuyi, Zhejiang	2019-11-01	119.86	28.85	pumpkin
	A_WY05	Wuyi, Zhejiang	2019-11-01	119.86	28.85	loofah
	A_WY06	Wuyi, Zhejiang	2019-11-01	119.86	28.85	cucumber
	A_WY07	Wuyi, Zhejiang	2019-11-01	119.86	28.85	white gourd
	A_WZS01	Wuzhishan, Hainan	2023-07-25	109.53	18.94	cucumber
	A_WZS02	Wuzhishan, Hainan	2023-07-25	109.53	18.94	cucumber
	A_WZS03	Wuzhishan, Hainan	2023-07-25	109.53	18.94	cucumber
	A_WZS04	Wuzhishan, Hainan	2023-07-25	109.53	18.94	pumpkin
	A_WZS05	Wuzhishan, Hainan	2023-07-25	109.53	18.94	pumpkin
	A_WZS06	Wuzhishan, Hainan	2023-07-25	109.53	18.94	sweet gourd
	A_WZS07	Wuzhishan, Hainan	2023-07-25	109.53	18.94	sweet gourd
	A_WZS08	Wuzhishan, Hainan	2023-07-25	109.53	18.94	loofah
	A_XS01	Xiashan, Guangdong	2023-07-29	110.38	21.18	cucumber
	A_XS02	Xiashan, Guangdong	2023-07-29	110.38	21.18	cucumber
	A_XS03	Xiashan, Guangdong	2023-07-29	110.38	21.18	cucumber
	A_XS04	Xiashan, Guangdong	2023-07-29	110.38	21.18	cucumber
	A_XS05	Xiashan, Guangdong	2023-07-29	110.38	21.18	cucumber
	A_XS06	Xiashan, Guangdong	2023-07-29	110.38	21.18	bottle gourd
	A_XS07	Xiashan, Guangdong	2023-07-29	110.38	21.18	bottle gourd
	A_XZ01	Xuzhou, Sichuan	2023-08-06	104.59	28.73	cucumber
	A_XZ02	Xuzhou, Sichuan	2023-08-06	104.59	28.73	cucumber
	A_XZ03	Xuzhou, Sichuan	2023-08-06	104.59	28.73	cucumber
	A_XZ04	Xuzhou, Sichuan	2023-08-06	104.59	28.73	bottle gourd
	A_XZ05	Xuzhou, Sichuan	2023-08-06	104.59	28.73	bottle gourd
A. lewisii	B_CS01	Changsha, Hunan	2019-09-15	113.04	28.22	loofah
	B_CS02	Changsha, Hunan	2019-09-15	113.04	28.22	loofah
	B_CS03	Changsha, Hunan	2019-09-15	113.04	28.22	loofah
	B_CS04	Changsha, Hunan	2019-09-15	113.04	28.22	loofah
	B_CS05	Changsha, Hunan	2019-09-15	113.04	28.22	loofah
	B_CS06	Changsha, Hunan	2019-09-15	113.04	28.22	loofah
	B_CS07	Changsha, Hunan	2019-09-15	113.04	28.22	loofah
	B_CS08	Changsha, Hunan	2019-09-15	113.04	28.22	loofah
	B_HT01	Hantai, Shanxi	2023-08-10	107.04	33.12	loofah
	B_HT02	Hantai, Shanxi	2023-08-10	107.04	33.12	loofah
	B_HT03	Hantai, Shanxi	2023-08-10	107.04	33.12	loofah
	B_HT04	Hantai, Shanxi	2023-08-10	107.04	33.12	loofah
	B_HT05	Hantai, Shanxi	2023-08-10	107.04	33.12	loofah
	B_HT06	Hantai, Shanxi	2023-08-10	107.04	33.12	loofah
	B_HT07	Hantai, Shanxi	2023-08-10	107.04	33.12	loofah
	B_HT08	Hantai, Shanxi	2023-08-10	107.04	33.12	loofah
	B_HX01	Huaxi, Guizhou	2023-08-06	106.66	26.52	loofah
	B_HX02	Huaxi, Guizhou	2023-08-06	106.66	26.52	loofah
	B_HX03	Huaxi, Guizhou	2023-08-06	106.66	26.52	loofah
	B_HX04	Huaxi, Guizhou	2023-08-06	106.66	26.52	loofah
	B_HX05	Huaxi, Guizhou	2023-08-06	106.66	26.52	loofah
	B_HX06	Huaxi, Guizhou	2023-08-06	106.66	26.52	loofah
	B_HX07	Huaxi, Guizhou	2023-08-06	106.66	26.52	loofah
	B_HX08	Huaxi, Guizhou	2023-08-06	106.66	26.52	loofah
	B_HZ01	Hongze, Jiangsu	2023-08-24	118.86	33.19	loofah
	B_HZ02	Hongze, Jiangsu	2023-08-24	118.86	33.19	loofah
	B_HZ03	Hongze, Jiangsu	2023-08-24	118.86	33.19	loofah
	B_HZ04	Hongze, Jiangsu	2023-08-24	118.86	33.19	loofah
	B_HZ05	Hongze, Jiangsu	2023-08-24	118.86	33.19	loofah
	B_JA01	Jinan, Fujian	2019-09-02	119.28	26.18	loofah
	B_JA02	Jinan, Fujian	2019-09-02	119.28	26.18	loofah
	B_JA03	Jinan, Fujian	2019-09-02	119.28	26.18	loofah
	B_JA04	Jinan, Fujian	2019-09-02	119.28	26.18	loofah
	B_JA05	Jinan, Fujian	2019-09-02	119.28	26.18	loofah
	B_JA06	Jinan, Fujian	2019-09-02	119.28	26.18	loofah
	B_JA07	Jinan, Fujian	2019-09-02	119.28	26.18	loofah
	B_JJ01	Jiujiang, Jiangxi	2023-08-25	115.94	29.57	loofah
	B_JJ02	Jiujiang, Jiangxi	2023-08-25	115.94	29.57	loofah
	B_JJ03	Jiujiang, Jiangxi	2023-08-25	115.94	29.57	loofah
	B_JJ04	Jiujiang, Jiangxi	2023-08-25	115.94	29.57	loofah
	B_JJ05	Jiujiang, Jiangxi	2023-08-25	115.94	29.57	loofah
	B_JJ06	Jiujiang, Jiangxi	2023-08-25	115.94	29.57	loofah
	B_JJ07	Jiujiang, Jiangxi	2023-08-25	115.94	29.57	loofah
	B_JJ08	Jiujiang, Jiangxi	2023-08-25	115.94	29.57	loofah
	B_LC01	Longchuan, Guangxi	2023-07-31	106.96	22.47	loofah
	B_LC02	Longchuan, Guangxi	2023-07-31	106.96	22.47	loofah
	B_LC03	Longchuan, Guangxi	2023-07-31	106.96	22.47	loofah
	B_LC04	Longchuan, Guangxi	2023-07-31	106.96	22.47	loofah
	B_LC05	Longchuan, Guangxi	2023-07-31	106.96	22.47	loofah
	B_LC06	Longchuan, Guangxi	2023-07-31	106.96	22.47	loofah
	B_LC07	Longchuan, Guangxi	2023-07-31	106.96	22.47	loofah
	B_LS01	Lingshui, Hainan	2023-07-28	109.94	18.66	loofah
	B_LS02	Lingshui, Hainan	2023-07-28	109.94	18.66	loofah
	B_LS03	Lingshui, Hainan	2023-07-28	109.94	18.66	loofah
	B_LS04	Lingshui, Hainan	2023-07-28	109.94	18.66	loofah
	B_LS05	Lingshui, Hainan	2023-07-28	109.94	18.66	loofah
	B_LS06	Lingshui, Hainan	2023-07-28	109.94	18.66	loofah
	B_LS07	Lingshui, Hainan	2023-07-28	109.94	18.66	loofah
	B_MC01	Macheng, Hubei	2019-11-10	115.16	31.53	loofah
	B_MC02	Macheng, Hubei	2019-11-10	115.16	31.53	loofah
	B_MC03	Macheng, Hubei	2019-11-10	115.16	31.53	loofah
	B_MC04	Macheng, Hubei	2019-11-10	115.16	31.53	loofah
	B_MC05	Macheng, Hubei	2019-11-10	115.16	31.53	loofah
	B_MC06	Macheng, Hubei	2019-11-10	115.16	31.53	loofah
	B_ML01	Mengla, Yunnan	2023-08-02	101.26	21.93	loofah
	B_ML02	Mengla, Yunnan	2023-08-02	101.26	21.93	loofah
	B_ML03	Mengla, Yunnan	2023-08-02	101.26	21.93	loofah
	B_ML04	Mengla, Yunnan	2023-08-02	101.26	21.93	loofah
	B_ML05	Mengla, Yunnan	2023-08-02	101.26	21.93	loofah
	B_ML06	Mengla, Yunnan	2023-08-02	101.26	21.93	loofah
	B_ML07	Mengla, Yunnan	2023-08-02	101.26	21.93	loofah
	B_SX01	Shixing, Guangdong	2020-08-23	114.14	24.69	loofah
	B_SX02	Shixing, Guangdong	2020-08-23	114.14	24.69	loofah
	B_SX03	Shixing, Guangdong	2020-08-23	114.14	24.69	loofah
	B_SX04	Shixing, Guangdong	2020-08-23	114.14	24.69	loofah
	B_SX05	Shixing, Guangdong	2020-08-23	114.14	24.69	loofah
	B_SX06	Shixing, Guangdong	2020-08-23	114.14	24.69	loofah
	B_SX07	Shixing, Guangdong	2020-08-23	114.14	24.69	loofah
	B_WY01	Wuyi, Zhejiang	2019-11-01	119.86	28.85	loofah
	B_WY02	Wuyi, Zhejiang	2019-11-01	119.86	28.85	loofah
	B_WY03	Wuyi, Zhejiang	2019-11-01	119.86	28.85	loofah
	B_WY04	Wuyi, Zhejiang	2019-11-01	119.86	28.85	loofah
	B_WY05	Wuyi, Zhejiang	2019-11-01	119.86	28.85	loofah
	B_WY06	Wuyi, Zhejiang	2019-11-01	119.86	28.85	loofah
	B_WY07	Wuyi, Zhejiang	2019-11-01	119.86	28.85	loofah
	B_WY08	Wuyi, Zhejiang	2019-11-01	119.86	28.85	loofah
	B_WZS01	Wuzhishan, Hainan	2023-07-25	109.53	18.94	loofah
	B_WZS02	Wuzhishan, Hainan	2023-07-25	109.53	18.94	loofah
	B_WZS03	Wuzhishan, Hainan	2023-07-25	109.53	18.94	loofah
	B_WZS04	Wuzhishan, Hainan	2023-07-25	109.53	18.94	loofah
	B_WZS05	Wuzhishan, Hainan	2023-07-25	109.53	18.94	loofah
	B_WZS06	Wuzhishan, Hainan	2023-07-25	109.53	18.94	loofah
	B_WZS07	Wuzhishan, Hainan	2023-07-25	109.53	18.94	loofah
	B_WZS08	Wuzhishan, Hainan	2023-07-25	109.53	18.94	loofah
	B_WZS09	Wuzhishan, Hainan	2023-07-25	109.53	18.94	loofah
	B_WZS10	Wuzhishan, Hainan	2023-07-25	109.53	18.94	loofah
	B_XS01	Xiashan, Guangdong	2023-07-29	110.38	21.18	loofah
	B_XS02	Xiashan, Guangdong	2023-07-29	110.38	21.18	loofah
	B_XS03	Xiashan, Guangdong	2023-07-29	110.38	21.18	loofah
	B_XS04	Xiashan, Guangdong	2023-07-29	110.38	21.18	loofah
	B_XS05	Xiashan, Guangdong	2023-07-29	110.38	21.18	loofah
	B_XS06	Xiashan, Guangdong	2023-07-29	110.38	21.18	loofah
	B_XZ01	Xuzhou, Sichuan	2023-08-06	104.59	28.73	loofah
	B_XZ02	Xuzhou, Sichuan	2023-08-06	104.59	28.73	loofah
	B_XZ03	Xuzhou, Sichuan	2023-08-06	104.59	28.73	loofah
	B_XZ04	Xuzhou, Sichuan	2023-08-06	104.59	28.73	loofah
	B_XZ05	Xuzhou, Sichuan	2023-08-06	104.59	28.73	loofah
	B_XZ06	Xuzhou, Sichuan	2023-08-06	104.59	28.73	loofah
	B_XZ07	Xuzhou, Sichuan	2023-08-06	104.59	28.73	loofah
