# Supplementary material for: Population Genetic Differences Between Two Cucurbit Leaf Beetles With Contrasting Feeding Preferences
Source: Ecol Evol. 2026 Apr 20;16(4):e73543. doi: 10.1002/ece3.73543 (PMC13092918; doi:10.1002/ece3.73543)
Supplement: Supplementary file 2 — Table S2: List of sizes of 10 best visited partitions and corresponding log (ML) values. [file ECE3-16-e73543-s002.xlsx]

## Sheet: Table S2
Table S2. List of sizes of 10 best visited partitions and corresponding log (ML) values.
A. indica		A. lewisii
Best visited partitions	Log (ML) values	Best visited partitions	Log (ML) values
1	-16350.9	2	-6134.25
2	-16619	2	-6168.67
2	-16716.8	2	-6170.07
2	-16760.6	2	-6176.89
2	-16770.2	2	-6185.71
3	-17065.6	2	-6186.28
3	-17090.4	2	-6187.06
3	-17220.1	2	-6189.23
3	-17222.5	2	-6193.42
4	-17664.1	3	-6232.68
